# Supplementary material for: Association of licensure and relationship requirement waivers with out-of-state tele-mental health care, 2019–2021
Source: Health Aff Sch. 2024 Feb 28;2(4):qxae026. doi: 10.1093/haschl/qxae026 (PMC11034529; doi:10.1093/haschl/qxae026)
Supplement: qxae026_Supplementary_Data [file qxae026_supplementary_data.zip]

Archive with 2 entries (2 files):
- ICMJE Disclosures of Interest Combined.docx
- Supplementary Materials CLEAN.docx
